# Supplementary material for: Molecular Epidemiology and Evolutionary Dynamics of Human Influenza Type-A Viruses in Africa: A Systematic Review
Source: Microorganisms. 2022 Apr 25;10(5):900. doi: 10.3390/microorganisms10050900 (PMC9145646; doi:10.3390/microorganisms10050900)
Supplement: Supplementary file 1 [file microorganisms-10-00900-s001.zip]

Archive with 1 entries (1 files):
- microorganisms-1619586-supplementary.pdf
